# Supplementary material for: Enhanced cognitive-behavior therapy and family-based treatment for adolescents with an eating disorder: a non-randomized effectiveness trial
Source: Psychol Med. 2020 Dec 3;52(13):2520–30. doi: 10.1017/S0033291720004407 (PMC9647542; doi:10.1017/S0033291720004407)
Supplement: Supplementary file 1 [file S0033291720004407sup.zip]

Archive with 2 entries (2 files):
- S0033291720004407sup001.docx
- S0033291720004407sup002.docx
